# Supplementary material for: Divergent functional isoforms drive niche specialisation for nutrient acquisition and use in rumen microbiome
Source: ISME J. 2017 Jan 13;11(4):932–44. doi: 10.1038/ismej.2016.172 (PMC5364355; doi:10.1038/ismej.2016.172)
Supplement: Supplementary Table S1 [file ismej2016172x4.xlsx]

## Sheet: Table-S1
Table S1
Actinobacteria
Actinobacteridae
Alphaproteobacteria
Anaerolineae
Archaea
Archaeoglobi
Bacteria
Bacteriodales
Bacterioidetes
Chloroflexi
Ciliophora
Clostridia
Coriobacteridae
Cyanobacteria
Deltaproteobacteria
Elusimicrobia
Epsilonproteobacteria
Fibrobacteres
Firmicutes
Fungi
Halobacteria
Lachnospiraceae
Methanobacteriaceae
Methanobrevibacter
Methanococci
Methanococcus
Methanomicrobia
Methanopyri
Mollicutes
Prevotella
Proteobacteria
Rubrobacteridae
Ruminococcus
Streptophyta
Synergistetes
Thaumarchaeota
Thermococci
Thermoplasmata
Caption	list of taxa used in to create HMM profiles
