# Supplementary material for: Divergent functional isoforms drive niche specialisation for nutrient acquisition and use in rumen microbiome
Source: ISME J. 2017 Jan 13;11(4):932–44. doi: 10.1038/ismej.2016.172 (PMC5364355; doi:10.1038/ismej.2016.172)
Supplement: Supplementary Table S2 [file ismej2016172x5.xlsx]

## Sheet: Sheet1
Table S2		fdr_bh(p)	Taxon	Gene	EC	Rumen Diversity	Profile Diversity
Gene id	Taxon id
K02006	2263	0	Thermococcus	cbiO; cobalt/nickel transport system ATP-binding protein		11.93	0.53
K15633	838	0	Prevotella	gpmI; 2,3-bisphosphoglycerate-independent phosphoglycerate mutase [EC:5.4.2.12]	5.4.2.12	10.29	0.14
K01572	1730	0	Eubacterium	oadB; oxaloacetate decarboxylase, beta subunit [EC:4.1.1.3]	4.1.1.3	7.77	0.19
K02289	2	0	Bacteria	cpcF; phycocyanobilin lyase beta subunit		7.07	0.68
K01805	1760	0	Actinobacteria	xylA; xylose isomerase [EC:5.3.1.5]	5.3.1.5	6.41	0.73
K02882	34384	0	Arthrodermataceae	RP-L18Ae, RPL18A; large subunit ribosomal protein L18Ae		4.87	0.15
K00302	186801	0	Clostridia	soxA; sarcosine oxidase, subunit alpha [EC:1.5.3.1]	1.5.3.1	5.22	0.71
K03596	1117	0	Cyanobacteria	lepA; GTP-binding protein LepA		3.85	0.14
K00962	186803	0	Lachnospiraceae	pnp, PNPT1; polyribonucleotide nucleotidyltransferase [EC:2.7.7.8]	2.7.7.8	3.95	0.28
K05831	2276	0	Pyrobaculum	lysK, argE; LysW-gamma-L-lysine/LysW-L-ornithine carboxypeptidase		3.59	0.25
K00058	1117	0	Cyanobacteria	serA, PHGDH; D-3-phosphoglycerate dehydrogenase [EC:1.1.1.95]	1.1.1.95	4.76	0.93
K01624	79206	0	Desulfosporosinus	FBA, fbaA; fructose-bisphosphate aldolase, class II [EC:4.1.2.13]	4.1.2.13	3.75	0.36
K01610	186801	0	Clostridia	E4.1.1.49, pckA; phosphoenolpyruvate carboxykinase (ATP) [EC:4.1.1.49]	4.1.1.49	4.02	0.64
K00169	2268	0	Thermofilum	porA; pyruvate ferredoxin oxidoreductase alpha subunit [EC:1.2.7.1]	1.2.7.1	4.16	0.73
K02961	1485	0	Clostridium	RP-S17, MRPS17, rpsQ; small subunit ribosomal protein S17		3.29	0.28
K01803	186803	0	Lachnospiraceae	TPI, tpiA; triosephosphate isomerase (TIM) [EC:5.3.1.1]	5.3.1.1	3.16	0.3
K00302	1239	0	Firmicutes	soxA; sarcosine oxidase, subunit alpha [EC:1.5.3.1]	1.5.3.1	3.77	0.67
K02358	29547	0	Epsilonproteobacteria	tuf, TUFM; elongation factor Tu		2.88	0.21
K00527	830	0.01	Butyrivibrio	nrdD; ribonucleoside-triphosphate reductase [EC:1.17.4.2]	1.17.4.2	3.71	0.77
K01190	2157	0.01	Archaea	lacZ; beta-galactosidase [EC:3.2.1.23]	3.2.1.23	3.51	0.67
K02952	2172	0.01	Methanobrevibacter	RP-S13, rpsM; small subunit ribosomal protein S13		2.72	0.23
K01952	85003	0.01	Actinobacteridae	purL, PFAS; phosphoribosylformylglycinamidine synthase [EC:6.3.5.3]	6.3.5.3	3.47	0.83
K00926	2	0.01	Bacteria	arcC; carbamate kinase [EC:2.7.2.2]	2.7.2.2	3.22	0.66
K00176	1760	0.02	Actinobacteria	korD, oorD; 2-oxoglutarate ferredoxin oxidoreductase subunit delta [EC:1.2.7.3]	1.2.7.3	2.56	0.29
K15583	1485	0.02	Clostridium	oppD; oligopeptide transport system ATP-binding protein		2.93	0.52
K01738	1730	0.02	Eubacterium	cysK; cysteine synthase A [EC:2.5.1.47]	2.5.1.47	2.59	0.33
K01770	1117	0.02	Cyanobacteria	ispF; 2-C-methyl-D-erythritol 2,4-cyclodiphosphate synthase [EC:4.6.1.12]	4.6.1.12	2.59	0.35
K14110	2172	0.02	Methanobrevibacter	ehbA; energy-converting hydrogenase B subunit A		2.58	0.35
K10440	1224	0.02	Proteobacteria	rbsC; ribose transport system permease protein		3.39	0.91
K01874	2279	0.02	Staphylothermus	MARS, metG; methionyl-tRNA synthetase [EC:6.1.1.10]	6.1.1.10	2.02	0.12
K01193	155619	0.02	Agaricomycetes	E3.2.1.26, sacA; beta-fructofuranosidase [EC:3.2.1.26]	3.2.1.26	3.63	1.16
K07192	186801	0.02	Clostridia	FLOT; flotillin		2.92	0.61
K01895	46631	0.03	Picrophilus	ACSS, acs; acetyl-CoA synthetase [EC:6.2.1.1]	6.2.1.1	2.95	0.73
K01911	1760	0.03	Actinobacteria	menE; O-succinylbenzoic acid--CoA ligase [EC:6.2.1.26]	6.2.1.26	3.27	0.99
K04562	79206	0.03	Desulfosporosinus	flhG, fleN; flagellar biosynthesis protein FlhG		2.13	0.23
K01893	654128	0.03	Marasmiaceae	NARS, asnS; asparaginyl-tRNA synthetase [EC:6.1.1.22]	6.1.1.22	2.93	0.73
K01740	65842	0.03	Fibrobacteres	E2.5.1.49, metY; O-acetylhomoserine (thiol)-lyase [EC:2.5.1.49]	2.5.1.49	2.75	0.62
K01091	84998	0.04	Coriobacteridae	gph; phosphoglycolate phosphatase [EC:3.1.3.18]	3.1.3.18	2.94	0.79
K01881	147549	0.04	Pezizomycetes	PARS, proS; prolyl-tRNA synthetase [EC:6.1.1.15]	6.1.1.15	2.71	0.64
K00640	1485	0.05	Clostridium	cysE; serine O-acetyltransferase [EC:2.3.1.30]	2.3.1.30	2.66	0.65
K00088	224756	0.05	Methanomicrobia	guaB; IMP dehydrogenase [EC:1.1.1.205]	1.1.1.205	2.54	0.57
K01952	1760	0.06	Actinobacteria	purL, PFAS; phosphoribosylformylglycinamidine synthase [EC:6.3.5.3]	6.3.5.3	2.87	0.86
K15894	1224	0.06	Proteobacteria	pseB; UDP-N-acetylglucosamine 4,6-dehydratase [EC:4.2.1.115]	4.2.1.115	2.28	0.42
K00930	1224	0.06	Proteobacteria	argB; acetylglutamate kinase [EC:2.7.2.8]	2.7.2.8	2.63	0.69
K01624	114627	0.07	Alkaliphilus	FBA, fbaA; fructose-bisphosphate aldolase, class II [EC:4.1.2.13]	4.1.2.13	1.69	0.14
K02892	2172	0.08	Methanobrevibacter	RP-L23, MRPL23, rplW; large subunit ribosomal protein L23		1.95	0.28
K01813	976	0.08	Bacteroidetes	rhaA; L-rhamnose isomerase [EC:5.3.1.14]	5.3.1.14	1.92	0.26
K02982	838	0.09	Prevotella	RP-S3, rpsC; small subunit ribosomal protein S3		1.67	0.15
K02874	1760	0.09	Actinobacteria	RP-L14, MRPL14, rplN; large subunit ribosomal protein L14		1.99	0.34
K01935	1224	0.09	Proteobacteria	bioD; dethiobiotin synthetase [EC:6.3.3.3]	6.3.3.3	2.45	0.66
Caption	significant pN/pS from the outlier test
