# Supplementary material for: Divergent functional isoforms drive niche specialisation for nutrient acquisition and use in rumen microbiome
Source: ISME J. 2017 Jan 13;11(4):932–44. doi: 10.1038/ismej.2016.172 (PMC5364355; doi:10.1038/ismej.2016.172)
Supplement: Supplementary Table S3 [file ismej2016172x6.xlsx]

## Sheet: ec_genus
Table S3
		Number of Samples	pN/pS	pN/pS	pN/pS	pN/pS
			Mean	Std	Min	Max
Enzyme Class	Genus
[EC 1.1.-] Acting on the CH-OH group of donors	Prevotella	14	0.18	0.03	0.15	0.25
[EC 1.1.-] Acting on the CH-OH group of donors	Clostridium	14	0.12	0.08	0.03	0.26
[EC 1.2.-] Acting on the aldehyde or oxo group of donors	Prevotella	14	0.2	0.03	0.15	0.29
[EC 1.2.-] Acting on the aldehyde or oxo group of donors	Clostridium	14	0.12	0.03	0.05	0.15
[EC 1.3.-] Acting on the CH-CH group of donors	Prevotella	14	0.25	0.05	0.17	0.32
[EC 1.3.-] Acting on the CH-CH group of donors	Clostridium	9	0.92	0.9	0	2.68
[EC 1.4.-] Acting on the CH-NH(2) group of donors	Prevotella	14	0.1	0.03	0.06	0.15
[EC 1.4.-] Acting on the CH-NH(2) group of donors	Clostridium	13	0.06	0.03	0.02	0.13
[EC 1.6.-] Acting on NADH or NADPH	Prevotella	14	0.17	0.03	0.12	0.24
[EC 1.6.-] Acting on NADH or NADPH	Clostridium	14	0.27	0.19	0.16	0.89
[EC 2.2.-] Transferring aldehyde or ketone residues	Prevotella	14	0.12	0.05	0.06	0.21
[EC 2.2.-] Transferring aldehyde or ketone residues	Clostridium	13	0.42	0.28	0.13	1.22
[EC 2.3.-] Acyltransferases	Prevotella	14	0.13	0.03	0.08	0.19
[EC 2.3.-] Acyltransferases	Clostridium	14	0.24	0.11	0.09	0.42
[EC 2.4.-] Glycosyltransferases	Prevotella	14	0.17	0.02	0.13	0.22
[EC 2.4.-] Glycosyltransferases	Clostridium	12	0.42	0.36	0.04	1.26
[EC 2.7.-] Transferring phosphorous-containing groups	Prevotella	14	0.17	0.01	0.15	0.19
[EC 2.7.-] Transferring phosphorous-containing groups	Clostridium	14	0.24	0.04	0.18	0.29
[EC 3.2.-] Glycosylases	Prevotella	14	0.17	0.03	0.13	0.22
[EC 3.2.-] Glycosylases	Clostridium	14	0.5	0.31	0.19	1.29
[EC 3.4.-] Acting on peptide bonds (peptide hydrolases)	Prevotella	14	0.29	0.07	0.18	0.38
[EC 3.4.-] Acting on peptide bonds (peptide hydrolases)	Clostridium	14	0.1	0.04	0.04	0.18
[EC 3.5.-] Acting on carbon-nitrogen bonds, other than peptide bonds	Prevotella	14	0.14	0.02	0.12	0.19
[EC 3.5.-] Acting on carbon-nitrogen bonds, other than peptide bonds	Clostridium	14	0.3	0.13	0.13	0.51
[EC 3.7.-] Acting on carbon-carbon bonds	Prevotella	14	0.36	0.2	0.08	0.89
[EC 3.7.-] Acting on carbon-carbon bonds	Clostridium	7	2.94	1.16	1.72	4.85
[EC 4.1.-] Carbon-carbon lyases	Prevotella	14	0.13	0.02	0.09	0.17
[EC 4.1.-] Carbon-carbon lyases	Clostridium	14	0.18	0.06	0.06	0.28
[EC 4.99.-] Other lyases	Prevotella	14	0.16	0.16	0.05	0.69
[EC 4.99.-] Other lyases	Clostridium	7	0.15	0.11	0	0.34
[EC 5.1.-] Racemases and epimerases	Prevotella	14	0.12	0.02	0.08	0.16
[EC 5.1.-] Racemases and epimerases	Clostridium	14	0.2	0.1	0.05	0.39
[EC 5.2.-] Cis-trans-isomerases	Prevotella	14	0.25	0.19	0.04	0.61
[EC 5.2.-] Cis-trans-isomerases	Clostridium	10	1.6	1.14	0.23	3.86
[EC 5.3.-] Intramolecular oxidoreductases	Prevotella	14	0.29	0.09	0.16	0.58
[EC 5.3.-] Intramolecular oxidoreductases	Clostridium	13	0.15	0.1	0.03	0.43
[EC 6.1.-] Forming carbon-oxygen bonds	Prevotella	14	0.11	0.02	0.09	0.14
[EC 6.1.-] Forming carbon-oxygen bonds	Clostridium	14	0.17	0.07	0.08	0.29
[EC 6.2.-] Forming carbon-sulfur bonds	Prevotella	14	0.08	0.03	0.04	0.17
[EC 6.2.-] Forming carbon-sulfur bonds	Clostridium	14	0.66	0.5	0	1.58
[EC 6.6.-] Forming nitrogen-metal bonds	Prevotella	11	0.05	0.02	0.02	0.07
[EC 6.6.-] Forming nitrogen-metal bonds	Clostridium	8	0.12	0.07	0.02	0.19
Caption EC numbers that are significantly different between Prevotella and Clostridium
