# Supplementary material for: Divergent functional isoforms drive niche specialisation for nutrient acquisition and use in rumen microbiome
Source: ISME J. 2017 Jan 13;11(4):932–44. doi: 10.1038/ismej.2016.172 (PMC5364355; doi:10.1038/ismej.2016.172)
Supplement: Supplementary Table S4 [file ismej2016172x7.xlsx]

## Sheet: core-community
Table S4
	Genes	Genes	eggNOG	eggNOG	eggNOG	eggNOG
	Percentage of Total (%)	Number	Information Storage And Processing	Cellular Processes And Signaling	Metabolism	Poorly Characterized
Prevotella	64.9326	337	110	82	207	147
Clostridium	7.70713	40	11	12	27	19
Butyrivibrio	4.81696	25	12	6	11	12
Ruminococcus	3.66089	19	5	13	14	8
Eubacterium	3.08285	16	8	3	10	8
Bacteroides	2.31214	12	3	1	6	6
Methanobrevibacter	1.34875	7	1	1	6	1
Oscillibacter	1.34875	7	2	0	5	3
Coprococcus	0.770713	4	0	0	3	3
Fibrobacter	0.770713	4	0	0	4	3
Bacillus	0.578035	3	1	2	0	1
Treponema	0.385356	2	0	0	1	2
Thermoproteus	0.385356	2	0	0	2	1
Atopobium	0.385356	2	0	1	2	1
Desulfitobacterium	0.385356	2	1	0	2	2
Blautia	0.385356	2	0	1	1	1
Pedobacter	0.385356	2	1	1	1	1
Alkaliphilus	0.385356	2	1	2	1	1
Paenibacillus	0.192678	1	0	0	1	0
Picrophilus	0.192678	1	0	0	1	1
Desulfosporosinus	0.192678	1	0	0	1	0
Pelotomaculum	0.192678	1	0	0	1	0
Parabacteroides	0.192678	1	1	1	1	1
Tannerella	0.192678	1	0	0	1	0
Paludibacter	0.192678	1	1	0	0	0
Faecalibacterium	0.192678	1	1	0	1	0
Alistipes	0.192678	1	1	1	1	1
Sphaerochaeta	0.192678	1	0	1	1	0
Mahella	0.192678	1	1	0	0	1
Cellulosilyticum	0.192678	1	1	0	0	1
Sulfolobus	0.192678	1	1	0	0	0
Acetobacterium	0.192678	1	1	0	0	0
Ornithobacterium	0.192678	1	1	0	0	0
Syntrophomonas	0.192678	1	0	0	1	0
Acidaminococcus	0.192678	1	0	0	1	0
Selenomonas	0.192678	1	1	1	1	0
Weeksella	0.192678	1	1	0	0	1
Leuconostoc	0.192678	1	0	0	1	1
Streptococcus	0.192678	1	0	1	0	0
Enterococcus	0.192678	1	0	0	1	0
Desulfotomaculum	0.192678	1	0	0	1	1
Acholeplasma	0.192678	1	0	0	0	1
Methanococcus	0.192678	1	1	0	0	1
Staphylothermus	0.192678	1	1	0	0	0
Campylobacter	0.192678	1	0	1	0	1
Heliobacterium	0.192678	1	1	0	0	1
Sulfobacillus	0.192678	1	1	0	0	0
Geobacter	0.192678	1	0	1	0	0
Marivirga	0.192678	1	1	1	0	1
Caption	core rumen metagenomic community
