# Supplementary material for: Divergent functional isoforms drive niche specialisation for nutrient acquisition and use in rumen microbiome
Source: ISME J. 2017 Jan 13;11(4):932–44. doi: 10.1038/ismej.2016.172 (PMC5364355; doi:10.1038/ismej.2016.172)
Supplement: Supplementary Table S5 [file ismej2016172x8.xlsx]

## Sheet: Table-2
Table S5	Number of Genes	Number of Genes	Number of Genes	Number of Isoforms	Number of Isoforms	Number of Isoforms	Genomes	Genomes
	%	by Genome Size	n	%	Avg. Copies	n	Average Size	Lineage
Genus
Prevotella	17.662	215.024	1044	39.7742	24.2672	25335	3.04132e+06	Bacteria
Methanobrevibacter	9.01709	163.164	533	7.88891	9.42777	5025	2046215	Archaea
Clostridium	6.9193	64.4434	409	6.2342	9.70905	3971	3.97552e+06	Bacteria
Butyrivibrio	5.70123	62.9177	337	5.16037	9.75371	3287	3.3551e+06	Bacteria
Fibrobacter	5.14295	49.5532	304	1.85566	3.88816	1182	3.84282e+06	Bacteria
Bacteroides	4.50008	30.6082	266	3.25761	7.80075	2075	5.44367e+06	Bacteria
Eubacterium	3.92489	43.6641	232	3.16027	8.67672	2013	3.32822e+06	Bacteria
Ruminococcus	2.99442	32.7487	177	2.74267	9.87006	1747	3.38553e+06	Bacteria
Oxytricha	2.35155		139	2.78506	12.7626	1774		Protozoa
Oscillibacter	1.57334	14.4475	93	0.745718	5.10753	475	4.03217e+06	Bacteria
Paramecium	1.28574	0.660328	76	1.69082	14.1711	1077	72094543	Protozoa
Tetrahymena	1.2519	0.449969	74	1.30932	11.2703	834	103014375	Protozoa
Alistipes	1.16732	13.2028	69	0.431731	3.98551	275	3.27366e+06	Bacteria
Coprococcus	1.08273	12.8221	64	0.585585	5.82812	373	3.12657e+06	Bacteria
Paludibacter	1.04889	10.5376	62	0.45999	4.72581	293	3685504	Bacteria
Odoribacter	0.998139	9.05229	59	0.409752	4.42373	261	4.08265e+06	Bacteria
Blautia	0.964304	10.5671	57	0.563606	6.29825	359	3378844	Bacteria
Bacillus	0.812045	5.76668	48	0.533777	7.08333	340	5.21392e+06	Bacteria
Roseburia	0.812045	7.33992	48	0.579305	7.6875	369	4.09636e+06	Bacteria
Atopobium	0.795128	17.5173	47	0.364224	4.93617	232	1.68066e+06	Bacteria
Solitalea	0.744375	5.29816	44	0.207231	3	132	5202069	Bacteria
Parabacteroides	0.71054	4.87043	42	0.301427	4.57143	192	5.4017e+06	Bacteria
Alkaliphilus	0.71054	6.53376	42	0.324976	4.92857	207	4026562	Bacteria
Selenomonas	0.693622	10.6182	41	0.483539	7.5122	308	2.41869e+06	Bacteria
Ichthyophthirius	0.642869		38	0.659372	11.0526	420		Protozoa
Desulfotomaculum	0.625952	6.20005	37	0.411322	7.08108	262	3.73813e+06	Bacteria
Sphingobacterium	0.575199	3.96069	34	0.211941	3.97059	135	5.37721e+06	Bacteria
Porphyromonas	0.575199	9.18698	34	0.277878	5.20588	177	2.31822e+06	Bacteria
Pedobacter	0.558281	3.74974	33	0.213511	4.12121	136	5.51267e+06	Bacteria
Lactobacillus	0.541364	8.4365	32	2.81332	56	1792	2.37594e+06	Bacteria
Treponema	0.524446	8.01013	31	0.46627	9.58065	297	2.42421e+06	Bacteria
Streptococcus	0.524446	9.56445	31	0.394053	8.09677	251	2.03025e+06	Bacteria
Olsenella	0.524446	8.54119	31	0.285728	5.87097	182	2.27348e+06	Bacteria
Faecalibacterium	0.507528	5.99144	30	0.215081	4.56667	137	3.13645e+06	Bacteria
Slackia	0.456776	7.17203	27	0.277878	6.55556	177	2358143	Bacteria
Tannerella	0.456776	5.27234	27	0.23863	5.62963	152	3.20781e+06	Bacteria
Desulfosporosinus	0.42294	2.89022	25	0.425452	10.84	271	5418229	Bacteria
Flavobacterium	0.406023	3.78301	24	0.139724	3.70833	89	3.97395e+06	Bacteria
Fluviicola	0.389105	3.10928	23	0.146004	4.04348	93	4633577	Bacteria
Enterococcus	0.372187	4.55458	22	0.268458	7.77273	171	3.02568e+06	Bacteria
Acidaminococcus	0.372187	5.98348	22	0.182112	5.27273	116	2.30313e+06	Bacteria
Acetobacterium	0.338352	3.0973	20	0.248049	7.9	158	4044777	Bacteria
Cellulosilyticum	0.338352	2.65746	20	0.208801	6.65	133	4714237	Bacteria
Eggerthia	0.338352	6.44056	20	0.131874	4.2	84	1945158	Bacteria
Desulfitobacterium	0.338352	2.75013	20	0.193102	6.15	123	4.55539e+06	Bacteria
Archaeoglobus	0.321435	5.92883	19	0.180542	6.05263	115	2.0074e+06	Archaea
Ornithobacterium	0.304517	4.69958	18	0.0518078	1.83333	33	2399175	Bacteria
Niastella	0.270682	1.10944	16	0.109895	4.375	70	9033684	Bacteria
Perkinsus	0.270682		16	0.219791	8.75	140		Protozoa
Entodinium	0.270682		16	0.158563	6.3125	101		Protozoa
Microscilla	0.270682	1.0257	16	0.0957659	3.8125	61	9771226	Bacteria
Chitinophaga	0.253764	1.02943	15	0.109895	4.66667	70	9127347	Bacteria
Thermoanaerobacterium	0.253764	3.3794	15	0.094196	4	60	2.78036e+06	Bacteria
Mahella	0.253764	2.99618	15	0.114605	4.86667	73	3135972	Bacteria
Spirochaeta	0.236847	2.5565	14	0.106755	4.85714	68	3.43029e+06	Bacteria
Plasmodium	0.236847	0.410927	14	0.130304	5.92857	83	2.13408e+07	Protozoa
Geobacter	0.236847	2.02098	14	0.0910561	4.14286	58	4.33925e+06	Bacteria
Dictyostelium	0.219929	0.238561	13	0.215081	10.5385	137	34134454	Protozoa
Cytophaga	0.219929	1.61526	13	0.0675071	3.30769	43	5.04137e+06	Bacteria
Aequorivita	0.219929	2.31295	13	0.0502378	2.46154	32	3520671	Bacteria
Candidatus arthromitus	0.219929	5.86163	13	0.0973358	4.76923	62	1.38923e+06	Bacteria
Ethanoligenens	0.219929	2.70664	13	0.117745	5.76923	75	3008576	Bacteria
Syntrophomonas	0.203011	2.56003	12	0.117745	6.25	75	2936195	Bacteria
Saprospira	0.203011	1.69002	12	0.069077	3.66667	44	4.44772e+06	Bacteria
Sphaerochaeta	0.203011	2.46866	12	0.166413	8.83333	106	3.04487e+06	Bacteria
Emticicia	0.186094	1.3199	11	0.070647	4.09091	45	5220361	Bacteria
Methanobacterium	0.186094	2.79972	11	0.114605	6.63636	73	2.46108e+06	Archaea
Caldicellulosiruptor	0.186094	2.51073	11	0.109895	6.36364	70	2744362	Bacteria
Trichomonas	0.186094		11	0.23863	13.8182	152		Protozoa
Dyadobacter	0.186094	0.988886	11	0.069077	4	44	6967790	Bacteria
Marivirga	0.186094	1.5256	11	0.0737868	4.27273	47	4516490	Bacteria
Methanothermobacter	0.186094	4.06449	11	0.141294	8.18182	90	1695256	Archaea
Methanococcus	0.169176	3.59613	10	0.111465	7.1	71	1.74186e+06	Archaea
Geobacillus	0.169176	1.74558	10	0.0879162	5.6	56	3.58847e+06	Bacteria
Staphylococcus	0.169176	2.19717	10	0.0879162	5.6	56	2.85092e+06	Bacteria
Babesia	0.169176		10	0.141294	9	90		Protozoa
Runella	0.169176	0.905231	10	0.0612274	3.9	39	6919729	Bacteria
Toxoplasma	0.169176	0.0994196	10	0.100476	6.4	64	63005196	Protozoa
Mycoplasma	0.169176	7.01983	10	0.0675071	4.3	43	892322	Bacteria
Capnocytophaga	0.169176	2.30692	10	0.103616	6.6	66	2.71529e+06	Bacteria
Entamoeba	0.169176	0.30064	10	0.166413	10.6	106	20835395	Protozoa
Megasphaera	0.169176	2.99282	10	0.119315	7.6	76	2.093e+06	Bacteria
Sulfolobus	0.152259	2.19728	9	0.0722169	5.11111	46	2.5657e+06	Archaea
Methanocaldococcus	0.152259	3.61211	9	0.0737868	5.22222	47	1.56074e+06	Archaea
Picrophilus	0.152259	3.64679	9	0.113035	8	72	1545895	Archaea
Paenibacillus	0.152259	0.900829	9	0.120885	8.55556	77	6.25819e+06	Bacteria
Flexibacter	0.152259	1.146	9	0.0580875	4.11111	37	4919337	Bacteria
Echinicola	0.152259	1.00526	9	0.0659372	4.66667	42	5608040	Bacteria
Riemerella	0.152259	2.57488	9	0.0439581	3.11111	28	2.18944e+06	Bacteria
Monosiga	0.152259		9	0.0753568	5.33333	48		Protozoa
Naegleria	0.152259		9	0.106755	7.55556	68		Protozoa
Methanosphaera	0.152259	3.18974	9	0.524358	37.1111	334	1767403	Archaea
Pyrobaculum	0.152259	2.65387	9	0.124025	8.77778	79	2.12428e+06	Archaea
Thermoproteus	0.152259	2.98473	9	0.0549476	3.88889	35	1.8888e+06	Archaea
Sulfobacillus	0.152259	1.58603	9	0.131874	9.33333	84	3.55452e+06	Bacteria
Methanosarcina	0.152259	1.24247	9	0.139724	9.88889	89	4537388	Archaea
Brevibacillus	0.135341	0.91274	8	0.0737868	5.875	47	5.49024e+06	Bacteria
Acanthamoeba	0.135341		8	0.0879162	7	56		Protozoa
Trypanosoma	0.135341	0.194313	8	0.0879162	7	56	25789186	Protozoa
Chryseobacterium	0.135341	1.07068	8	0.0266889	2.125	17	4680360	Bacteria
Acetonema	0.135341	1.15918	8	0.0408182	3.25	26	4323011	Bacteria
Chlorobium	0.135341	1.86874	8	0.0518078	4.125	33	2.68158e+06	Bacteria
Pyrococcus	0.135341	2.77513	8	0.0863463	6.875	55	1805739	Archaea
Polysphondylium	0.135341		8	0.0580875	4.625	37		Protozoa
Acholeplasma	0.135341	3.34749	8	0.0518078	4.125	33	1496992	Bacteria
Brachyspira	0.135341	1.71068	8	0.0989058	7.875	63	2.92933e+06	Bacteria
Methanocella	0.135341	1.76532	8	0.0769267	6.125	49	2838663	Archaea
Eggerthella	0.135341	1.4466	8	0.105185	8.375	67	3464085	Bacteria
Methanoculleus	0.118423	1.74673	7	0.0565176	5.14286	36	2.51027e+06	Archaea
Haliscomenobacter	0.118423	0.499879	7	0.100476	9.14286	64	8771651	Bacteria
Anaerococcus	0.118423	2.22757	7	0.0816365	7.42857	52	1.96841e+06	Bacteria
Polaribacter	0.118423	1.50858	7	0.0549476	5	35	2.90656e+06	Bacteria
Zunongwangia	0.118423	0.855033	7	0.0282588	2.57143	18	5128187	Bacteria
Cryptosporidium	0.118423		7	0.114605	10.4286	73		Protozoa
Leadbetterella	0.118423	1.08008	7	0.0486679	4.42857	31	4059653	Bacteria
Pelotomaculum	0.118423	1.44933	7	0.127165	11.5714	81	3025375	Bacteria
Thermococcus	0.118423	2.18354	7	0.100476	9.14286	64	2.0081e+06	Archaea
Cellulophaga	0.118423	1.03399	7	0.0361085	3.28571	23	4.24062e+06	Bacteria
Melioribacter	0.118423	1.32855	7	0.0345385	3.14286	22	3300414	Bacteria
Neospora	0.101506		6	0.105185	11.1667	67		Protozoa
Weeksella	0.101506	1.65352	6	0.0392483	4.16667	25	2272954	Bacteria
Belliella	0.101506	0.895576	6	0.0251189	2.66667	16	4196595	Bacteria
Thermosediminibacter	0.101506	1.64838	6	0.0345385	3.66667	22	2280035	Bacteria
Acinetobacter	0.101506	0.939279	6	0.0627973	6.66667	40	4.00134e+06	Bacteria
Thermotoga	0.101506	1.9796	6	0.0376784	4	24	1.89855e+06	Bacteria
Tepidanaerobacter	0.101506	1.36145	6	0.0439581	4.66667	28	2.76056e+06	Bacteria
Ignavibacterium	0.101506	1.02716	6	0.0392483	4.16667	25	3658997	Bacteria
Finegoldia	0.101506	1.93092	6	0.0627973	6.66667	40	1.94641e+06	Bacteria
Staphylothermus	0.101506	2.38564	6	0.047098	5	30	1575416	Archaea
Zobellia	0.101506		6	0.0282588	3	18		Bacteria
Syntrophobotulus	0.101506	1.10322	6	0.0737868	7.83333	47	3406739	Bacteria
Rhodospirillum	0.0845881	0.737317	5	0.0313987	4	20	4.2478e+06	Bacteria
Trichosporon	0.0845881		5	0.0172693	2.2	11		Fungi
Coriobacterium	0.0845881	1.48036	5	0.0596574	7.6	38	2115681	Bacteria
Campylobacter	0.0845881	1.82107	5	0.0580875	7.4	37	1.71986e+06	Bacteria
Thermoanaerobacter	0.0845881	1.25146	5	0.0722169	9.2	46	2.50265e+06	Bacteria
Exiguobacterium	0.0845881	1.02548	5	0.0392483	5	25	3.05416e+06	Bacteria
Pseudomonas	0.0845881	0.492972	5	0.047098	6	30	6.35326e+06	Bacteria
Listeria	0.0845881	1.03346	5	0.0737868	9.4	47	3.03057e+06	Bacteria
Dokdonia	0.0845881	0.93596	5	0.0219791	2.8	14	3.34627e+06	Bacteria
Anoxybacillus	0.0845881	1.15295	5	0.0392483	5	25	2.71648e+06	Bacteria
Lacinutrix	0.0845881	0.950187	5	0.0329686	4.2	21	3296168	Bacteria
Rhizopus	0.0845881		5	0.0392483	5	25		Fungi
Chloroflexus	0.0845881	0.617648	5	0.0219791	2.8	14	5.07081e+06	Bacteria
Vulcanisaeta	0.0845881	1.34042	5	0.0266889	3.4	17	2336560	Archaea
Anaerolinea	0.0845881	0.886648	5	0.0251189	3.2	16	3532378	Bacteria
Desulfurococcus	0.0845881	2.312	5	0.0361085	4.6	23	1.35466e+06	Archaea
Oceanobacillus	0.0845881	0.857406	5	0.0204091	2.6	13	3.65285e+06	Bacteria
Leuconostoc	0.0845881	1.63642	5	0.0518078	6.6	33	1.91392e+06	Bacteria
Erysipelothrix	0.0676704	1.41782	4	0.0313987	5	20	1.7672e+06	Bacteria
Sebaldella	0.0676704	0.558453	4	0.0408182	6.5	26	4486650	Bacteria
Leptospira	0.0676704	0.561974	4	0.0392483	6.25	25	4.45853e+06	Bacteria
Mobiluncus	0.0676704	1.09376	4	0.0204091	3.25	13	2.2908e+06	Bacteria
Syntrophothermus	0.0676704	1.04158	4	0.0361085	5.75	23	2405559	Bacteria
Azospirillum	0.0676704	0.341271	4	0.0439581	7	28	7.34191e+06	Bacteria
Candidatus desulforudis	0.0676704	1.06644	4	0.100476	16	64	2349476	Bacteria
Komagataella	0.0676704	0.271862	4	0.0188392	3	12	9216378	Fungi
Salpingoeca	0.0676704		4	0.0659372	10.5	42		Protozoa
Blattabacterium	0.0676704	4	4	0.0094196	1.5	6	626395	Bacteria
Maribacter	0.0676704	0.647721	4	0.0204091	3.25	13	3868304	Bacteria
Robiginitalea	0.0676704	0.709719	4	0.0172693	2.75	11	3530383	Bacteria
Neisseria	0.0676704	1.13332	4	0.0219791	3.5	14	2.21083e+06	Bacteria
Ferroglobus	0.0676704	1.14084	4	0.0313987	5	20	2196266	Archaea
Heliobacterium	0.0676704	0.814715	4	0.0863463	13.75	55	3075407	Bacteria
Psychroflexus	0.0676704	0.656461	4	0.0266889	4.25	17	3816800	Bacteria
Bergeyella	0.0676704	1.03709	4	0.0266889	4.25	17	2.41598e+06	Bacteria
Krokinobacter	0.0676704		4	0.0204091	3.25	13		Bacteria
Cyclobacterium	0.0676704	0.40047	4	0.0329686	5.25	21	6.2566e+06	Bacteria
Peptostreptococcus	0.0676704	1.24047	4	0.0329686	5.25	21	2.01986e+06	Bacteria
Aspergillus	0.0676704	0.0776599	4	0.0518078	8.25	33	3.22635e+07	Fungi
Thermincola	0.0676704	0.793554	4	0.045528	7.25	29	3157416	Bacteria
Schizophyllum	0.0676704		4	0.0109895	1.75	7		Fungi
Eimeria	0.0676704		4	0.0313987	5	20		Protozoa
Caption	table of genera and number of predicted genes and isoforms
