# Supplementary material for: Divergent functional isoforms drive niche specialisation for nutrient acquisition and use in rumen microbiome
Source: ISME J. 2017 Jan 13;11(4):932–44. doi: 10.1038/ismej.2016.172 (PMC5364355; doi:10.1038/ismej.2016.172)
Supplement: Supplementary Table S6 [file ismej2016172x9.xlsx]

## Sheet: Sheet1
Table S6
	t1_b1	t1_b2	t1_b3	t1_b4	t1_b5	t1_b6	t1_b7	t4_b1	t4_b2	t4_b3	t4_b4	t4_b5	t4_b6	t4_b7
taxon
Bacteroides	0.19	0.18	0.15	0.18	0.16	0.19	0.17	0.15	0.22	0.19	0.17	0.2	0.14	0.18
Butyrivibrio	0.18	0.25	0.25	0.24	0.22	0.25	0.21	0.22	0.25	0.2	0.2	0.19	0.24	0.25
Fibrobacter	0.18	0.16	0.16	0.16	0.16	0.14	0.15	0.15	0.2	0.16	0.21	0.16	0.18	0.16
Prevotella	0.16	0.17	0.17	0.15	0.16	0.16	0.16	0.15	0.16	0.15	0.16	0.15	0.15	0.17
Ruminococcus	0.31	0.29	0.3	0.26	0.27	0.28	0.27	0.34	0.31	0.23	0.3	0.26	0.3	0.26
Clostridium	0.17	0.16	0.2	0.18	0.22	0.2	0.21	0.22	0.17	0.17	0.19	0.18	0.19	0.19
Eubacterium	0.18	0.17	0.19	0.19	0.21	0.2	0.19	0.19	0.18	0.2	0.21	0.22	0.22	0.19
Methanobrevibacter	0.16	0.23	0.17	0.16	0.16	0.2	0.19	0.17	0.15	0.14	0.17	0.13	0.16	0.16
Oxytricha	0.15	0.12	0.12	0.15	0.13	0.22	0.11	0.13	0.11	0.03	0.28	0.06	0.07	0.16
Oscillibacter	0.19	0.25	0.19	0.17	0.22	0.25	0.19	0.27	0.22	0.18	0.16	0.17	0.21	0.21
Caption	pN/pS variation of the genera in Figure 6 among all samples
